# Supplementary material for: Exploration of serum biomarkers in heart failure patients with preserved and reduced ejection fractions through analysis of heterogeneity
Source: Biochem Biophys Rep. 2025 Jul 31;43:102183. doi: 10.1016/j.bbrep.2025.102183 (PMC12335954; doi:10.1016/j.bbrep.2025.102183)
Supplement: Multimedia component 1 [file mmc1.xlsx]

## Sheet: model_info
feat	str_res	AUC_valid	CI_res	threshold	sensitivity	specificity	npv	ppv	tpr	fpr	tnr	fnr	fdr	accuracy	precision	youden
HFpEF
1	DG(13:0/20:3(8Z,11Z,14Z)/0:0)[iso2]	0.7563	0.610896159031183-0.901774406270961	0.359	0.777778	0.684211	0.684211	0.777778	0.777778	0.315789	0.684211	0.222222	0.222222	0.73913	0.777778	1.46199
2	Sphingosine	0.6715	0.510698916897885-0.832381005129405	0.765	0.777778	0.526316	0.625	0.7	0.777778	0.473684	0.526316	0.222222	0.3	0.673913	0.7	1.30409
3	Glutarylcarnitine	0.6745	0.51258538346801-0.836342491775655	0.67	0.962963	0.368421	0.875	0.684211	0.962963	0.631579	0.368421	0.037037	0.315789	0.717391	0.684211	1.33138
4	Homo-L-arginine	0.617	0.449441340778782-0.784476787876189	0.311	0.62963	0.684211	0.565217	0.73913	0.62963	0.315789	0.684211	0.37037	0.26087	0.652174	0.73913	1.31384
5	(R)-3-Hydroxybutyric acid	0.4795	0.307089241775768-0.651975085709612	0.242	0.333333	0.789474	0.454545	0.692308	0.333333	0.210526	0.789474	0.666667	0.307692	0.521739	0.692308	1.12281
6	DG(13:0/20:3(8Z,11Z,14Z)/0:0)[iso2]	0.7563	0.610896159031183-0.901774406270961	0.359	0.777778	0.684211	0.684211	0.777778	0.777778	0.315789	0.684211	0.222222	0.222222	0.73913	0.777778	1.46199
7	DG(13:0/20:3(8Z,11Z,14Z)/0:0)[iso2] && Sphingosine	0.8119	0.682770983348933-0.941010693064323	0.409	0.703704	0.894737	0.68	0.904762	0.703704	0.105263	0.894737	0.296296	0.0952381	0.782609	0.904762	1.59844
8	DG(13:0/20:3(8Z,11Z,14Z)/0:0)[iso2] && Glutarylcarnitine && Sphingosine	0.885	0.774956892814152-0.99502361400846	0.351	0.703704	0.947368	0.692308	0.95	0.703704	0.0526316	0.947368	0.296296	0.05	0.804348	0.95	1.65107
9	DG(13:0/20:3(8Z,11Z,14Z)/0:0)[iso2] && Glutarylcarnitine && Homo-L-arginine && Sphingosine	0.9123	0.819024202971083-1	0.485	0.925926	0.842105	0.888889	0.892857	0.925926	0.157895	0.842105	0.0740741	0.107143	0.891304	0.892857	1.76803
10	DG(13:0/20:3(8Z,11Z,14Z)/0:0)[iso2] && Glutarylcarnitine && Homo-L-arginine && Sphingosine && (R)-3-Hydroxybutyric acid	0.9337	0.865222461264183-1	0.448	0.851852	0.894737	0.809524	0.92	0.851852	0.105263	0.894737	0.148148	0.08	0.869565	0.92	1.74659
HFrEF
1	5-Hydroxy-L-tryptophan	0.8882	0.749832081671277-1	0.257	0.875	0.789474	0.9375	0.636364	0.875	0.210526	0.789474	0.125	0.363636	0.814815	0.636364	1.66447
2	L-Kynurenine	0.9375	0.848504668304293-1	0.84	1	0.842105	1	0.727273	1	0.157895	0.842105	0	0.272727	0.888889	0.727273	1.84211
3	5-Hydroxy-L-tryptophan	0.8882	0.749832081671277-1	0.257	0.875	0.789474	0.9375	0.636364	0.875	0.210526	0.789474	0.125	0.363636	0.814815	0.636364	1.66447
4	L-Kynurenine && 5-Hydroxy-L-tryptophan	0.9408	0.833040979537096-1	0.5	0.875	0.947368	0.947368	0.875	0.875	0.0526316	0.947368	0.125	0.125	0.925926	0.875	1.82237
